# Supplementary material for: NBPF1, a tumor suppressor candidate in neuroblastoma, exerts growth inhibitory effects by inducing a G1 cell cycle arrest
Source: BMC Cancer. 2015 May 10;15:391. doi: 10.1186/s12885-015-1408-5 (PMC4440459; doi:10.1186/s12885-015-1408-5)
Supplement: Additional file 5: Table S1. — List of differential protein candidates upon NBPF1 expression. 32 proteins showing differential expression were identified at the 99 % confidence interval. Accession number, peptide number, gene name, protein description, fold change and peptide sequences are shown in the table. Proteins that are up or down regulated upon NBPF1 expression are shown in green and red, respectively. [file 12885_2015_1408_MOESM5_ESM.xls]

## Sheet: Sheet1
List of differential protein candidates upon NBPF1 expression
	Upon NBPF1 expression	Accession number	Peptides	Gene name	Protein description	Fold change	Peptide sequences
1	Up	Q05639	3	EEF1A2	EF1A2_HUMAN Elongation factor 1-alpha 2	0.0583833	[EGNASGVSLLEALDTILPPTRPTDK, IGGIGTVPVGRVETGILRPGMVVTFAPVNITTEVK, PLRLPLQDVYK]
2		P42330	3	AKR1C3	AK1C3_HUMAN Aldo-keto reductase family 1 member C3	0.132264	[AIDGLDRNLHYFNSDSFASHPNYPYSDEY, DIVLVAYSALGSQRDK, PGEELSPTDENGK]
3		Q6Y1H2	2	PTPLB	HACD2_HUMAN Very-long-chain (3R)-3-hydroxyacyl-[acyl-carrier protein] dehydratase 2	0.154021	[GNGGGGGRAGAGDASGTRK, ILSHTEEHK]
4		O95347	2	SMC2	SMC2_HUMAN Structural maintenance of chromosomes protein 2	0.182725	[EVITAQDTVIK, ILTTIEDLDQK]
5		O60656	2	UGT1A9	UD19_HUMAN UDP-glucuronosyltransferase 1-9	0.260179	[AMAIADALGK, GAGVTLNVLEMTSEDLENALK]
6		Q86VP1	2	TAX1BP1	TAXB1_HUMAN Tax1-binding protein 1	0.29473	[AHQLEEDIVSVTHK, ESVITHFK]
7		Q99439	2	CNN2	CNN2_HUMAN Calponin-2	0.329552	[GLQSGVDIGVK, QERNFDDATMK]
8		Q9NP61	2	ARFGAP3	ARFG3_HUMAN ADP-ribosylation factor GTPase-activating protein 3	0.350232	[ATLEVSSIIK, SLASQATRK]
9		Q15428	2	SF3A2	SF3A2_HUMAN Splicing factor 3A subunit 2	0.357137	[EAPAQPAPEK, MDFQHRPGGK]
10		O15126	2	SCAMP1	SCAM1_HUMAN Secretory carrier-associated membrane protein 1	0.376567	[PTEEHPAYTQIAK, RQEELERK]
11		Q9NTJ3	3	SMC4	SMC4_HUMAN Structural maintenance of chromosomes protein 4	0.38994	[EALIAASETLK, LLEENVSAFK, VLDAIIQEK]
12		P25205	2	MCM3	MCM3_HUMAN DNA replication licensing factor MCM3	0.391442	[DIFDQLAK, HDNLLHGTK]
13		Q13151	2	HNRNPA0	ROA0_HUMAN Heterogeneous nuclear ribonucleoprotein A0	0.397602	[FHPIQGHRVEVK, GDVAEGDLIEHFSQFGTVEK]
14		P42224	6	STAT1	STAT1_HUMAN Signal transducer and activator of transcription 1-alpha/beta	0.445378	[ELSAVTFPDIIRNYK, KLEELEQK, RGLNVDQLNMLGEK, SQWYELQQLDSK, VMAAENIPENPLK, YLYPNIDK]
15		Q5VW36	2	FOCAD	FOCAD_HUMAN Focadhesin	0.44795	[IFDLLPNK, LGRPLEPILYNDILYTLPK]
16		O60762	3	DPM1	DPM1_HUMAN Dolichol-phosphate mannosyltransferase	0.473347	[FIPEFIRK, GLLTLFATT, LGGNEIVSFLK]
17		O00244	2	ATOX1	ATOX1_HUMAN Copper transport protein ATOX1	0.477881	[TVSYLGLE, YDIDLPNK]
18		Q9NR30	4	DDX21	DDX21_HUMAN Nucleolar RNA helicase 2	0.485162	[AEPSEVDMNSPK, DAIRLLDSVPPTAISHFK, EGAFSNFPISEETIK, TFHHVYSGK]
19		P54886	3	ALDH18A1	P5CS_HUMAN Delta-1-pyrroline-5-carboxylate synthase	0.48656	[SRVGMGGMEAK, VGTFFSEVK, VTRLVRDSK]
20	Down	P09493	5	TPM1	TPM1_HUMAN Tropomyosin alpha-1 chain	2.04989	[EDRYEEEIK, HIAEDADRK, MEIQEIQLK, QLEDELVSLQK, VIESRAQK]
21		P27487	2	DPP4	DPP4_HUMAN Dipeptidyl peptidase 4	2.07186	[AGAVNPTVK, TVRVPYPK]
22		P51397	2	DAP	DAP1_HUMAN Death-associated protein 1	2.1036	[HPHTGDTK, PTVFISGVIARGDK]
23		P55072	11	VCP	TERA_HUMAN Transitional endoplasmic reticulum ATPase	2.13121	[AIGVKPPRGILLYGPPGTGK, ARGGNIGDGGGAADRVINQILTEMDGMSTK, EMVELPLRHPALFK, GDDLSTAILK, GPELLTMWFGESEANVREIFDK, LAGESESNLRK, NAPAIIFIDELDAIAPK, NRPNRLIVDEAINEDNSVVSLSQPK, PYFLEAYRPIRK, RELQELVQYPVEHPDK, RIHVLPIDDTVEGITGNLFEVYLK]
24		P42166	2	TMPO	LAP2A_HUMAN Lamina-associated polypeptide 2, isoform alpha	2.33599	[SELVANNVTLPAGEQRK, YGVNPGPIVGTTRK]
25		O75369	47	FLNB	FLNB_HUMAN Filamin-B	2.6989	[AAGSGELGVTMK, AEITFDDHK, AEVSIQNNK, AHGPGLEGGLVGK, AIVDGNLK, APLNVQFNSPLPGDAVK, ARAYGRGIEPTGNMVK, DGTVTVRYAPTEVGLHEMHIK, DGTYAVTYIPDK, DLAEDAPWK, DQEFTVDTRGAGGQGK, DVFREATTDFTVDSRPLTQVGGDHIK, EEAQVTPDSDK, ERGDYVLAVK, FADEHVPGSPFTVK, GEITGEVHMPSGK, GLHVVEVTYDDVPIPNSPFK, GPGLEAVGNIANK, HIPGSPFTAK, HVGNQQYNVTYVVK, IFAQDGEGQRIDIQMK, IFFAGDTIPK, IPYLPITNFNQNWQDGK, ISGEGRVK, LDVTILSPSRK, LNGLENRVEVGK,…
26		P20339	2	RAB5A	RAB5A_HUMAN Ras-related protein Rab-5A	2.74635	[ELQRQASPNIVIALSGNK, TSMNVNEIFMAIAK]
27		P10768	2	ESD	ESTD_HUMAN S-formylglutathione hydrolase	3.29879	[FAVYLPPK, SYPGSQLDILIDQGK]
28		P25815	2	S100P	S100P_HUMAN Protein S100-P	5.17084	[ELPGFLQSGK, MTELETAMGMIIDVFSRYSGSEGSTQTLTK]
29		Q96S66	2	CLCC1	CLCC1_HUMAN Chloride channel CLIC-like protein 1	7.24473	[ALAVTFTTFVTEPLK, PGALDDALSDILINFK]
30		Q99996	2	AKAP9	AKAP9_HUMAN A-kinase anchor protein 9	8.74839	[FAQIIQEK, LLGELQEQIVQK]
31		O95359	2	TACC2	TACC2_HUMAN Transforming acidic coiled-coil-containing protein 2	15.1178	[PAGLLFQQPDLDSALQIARAEIITK, PVLGALATPGEK]
32		Q9H2G2	2	SLK	SLK_HUMAN STE20-like serine/threonine-protein kinase	18.0938	[DTILQTVDLVSQETGEK, TLEEEFARK]
